# Supplementary material for: Prognostic Implications of High-Degree Atrio-Ventricular Block in Patients with Acute Myocardial Infarction in the Contemporary Era
Source: J Clin Med. 2023 Jul 22;12(14):4834. doi: 10.3390/jcm12144834 (PMC10381467; doi:10.3390/jcm12144834)
Supplement: Supplementary file 1 [file jcm-12-04834-s001.zip]

Archive with 1 entries (1 files):
- jcm-2465904-supplementary.pdf
